# Supplementary material for: Does Long-Term High Fat Diet Always Lead to Smaller Hippocampi Volumes, Metabolite Concentrations, and Worse Learning and Memory? A Magnetic Resonance and Behavioral Study in Wistar Rats
Source: PLoS One. 2015 Oct 8;10(10):e0139987. doi: 10.1371/journal.pone.0139987 (PMC4598109; doi:10.1371/journal.pone.0139987)
Supplement: S2 Table — (XLSX) [file pone.0139987.s002.xlsx]

## Sheet: Czas All
											GRUPA {1}	DD1 {2}	DD2 {3}	DD3 {4}	DD4 {5}	DD5 {6}
											2ND1	0.174401
											2ND2		0.00328732
											2ND3			0.0119827
											2ND4				0.0971281
											2ND5					0.0932804
												3ND2	3ND3	3ND4	3ND5
											3ND1	-0.921635
											3ND2		0.497075
											3ND3			0.0711594
											3ND4				0.200339
												DD2 {3}	DD3 {4}	DD4 {5}	DD5 {6}
											DD1 {2}	0.187038
											DD2 {3}		0.830991
											DD3 {4}			0.264567
											DD4 {5}				0.221565
											GRUPA {1}	DD1 {2}	DD2 {3}	DD3 {4}	DD4 {5}	DD5 {6}
											6ND1	0.00505211
											6ND2		0.000907112
											6ND3			7.86658e-05
											6ND4				0.0093233
											6ND5					0.0123162
												6ND2	6ND3	6ND4	6ND5
											6ND1	0.613929
											6ND2		0.56051
											6ND3			0.0352739
											6ND4				0.0932804
												DD2 {3}	DD3 {4}	DD4 {5}	DD5 {6}
											DD1 {2}	0.0667189
											DD2 {3}		0.4041
											DD3 {4}			0.726901
											DD4 {5}				0.068173
												GRUPA {1}	DD1 {2}	DD2 {3}	DD3 {4}	DD4 {5}	DD5 {6}
												9ND1	0.0250249
												9ND2		0.0027201
												9ND3			0.00024532
												9ND4				0.00100632
												9ND5					0.00190646
													9ND2	9ND3	9ND4	9ND5
												9ND1	0.187038
												9ND2		0.515696
												9ND3			0.553994
												9ND4				0.600364
													DD2 {3}	DD3 {4}	DD4 {5}	DD5 {6}
												DD1 {2}	0.00461428
												DD2 {3}		0.225254
												DD3 {4}			0.294753
												DD4 {5}				0.521982
												GRUPA {1}	DD1 {2}	DD2 {3}	DD3 {4}	DD4 {5}	DD5 {6}
												12ND1	0.045664
												12ND2		0.268744
												12ND3			0.372109
												12ND4				0.961312
												12ND5					0.953583
													12ND2	12ND3	12ND4	12ND5
												12ND1	0.580277
												12ND2		0.705167
												12ND3			0.336834
												12ND4				0.771019
													DD2 {3}	DD3 {4}	DD4 {5}	DD5 {6}
												DD1 {2}	0.785899
												DD2 {3}		0.4041
												DD3 {4}			0.953583
												DD4 {5}				0.697974

## Sheet: Czas AMB 
										NS
												GRUPA {1}	6DD1	6DD2	6DD3	6DD4	6DD5
												6ND1	0.0598265
												6ND2		0.0269726
												6ND3			0.00024532
												6ND4				0.0209476
												6ND5					0.0312632
													6ND2	6ND3	6ND4	6ND5
												6ND1	0.697974
												6ND2		0.573651
												6ND3			0.0312632
												6ND4				0.236583
													DD2 {3}	DD3 {4}	DD4 {5}	DD5 {6}
												DD1 {2}	0.109437
												DD2 {3}		0.455058
												DD3 {4}			0.705167
												DD4 {5}				0.0932804
											GRUPA {1}	9DD1	9DD2	9DD3	9DD4	9DD5
											9ND1	0.0165643
											9ND2		0.00224368
											9ND3			0.00203533
											9ND4				0.00151217
											9ND5					0.00763327
												9ND2	9ND3	9ND4	9ND5
											9ND1	0.277232
											9ND2		0.547515
											9ND3			0.938137
											9ND4				0.361804
												9DD2 {3}	9DD3 {4}	9DD4 {5}	9DD5 {6}
											9DD1 {2}	0.0188881
											9DD2 {3}		0.232762
											9DD3 {4}			0.248309
											9DD4 {5}				0.620761
											GRUPA {1}	12DD1	12DD2	12DD3	12DD4	12DD5
											12ND1	0.0283425
											12ND2		1
											12ND3			0.317676
											12ND4				0.00604215
											12ND5					0.712386
												12ND2	12ND3	12ND4	12ND5
											12ND1	0.366934
											12ND2		0.586938
											12ND3			0.372109
											12ND4				0.697974
												12DD2 {3}	12DD3 {4}	12DD4 {5}	12DD5 {6}
											12DD1 {2}	0.101102
											12DD2 {3}		0.0256601
											12DD3 {4}			0.00520619
											12DD4 {5}				0.00224368

## Sheet: Czas Rest
					3 mc
												GRUPA {1}	1DD1	1DD2	1DD3	1DD4	1DD5
												1ND1	0.00447616
												1ND2		0.00146242
												1ND3			0.0204152
												1ND4				0.046725
												1ND5					0.00679597
													1ND2	1ND3	1ND4	1ND5
												1ND1	0.573651
												1ND2		0.846154
												1ND3			0.0276502
												1ND4				0.534672
													DD2 {3}	DD3 {4}	DD4 {5}	DD5 {6}
												DD1 {2}	1
												DD2 {3}		0.808365
												DD3 {4}			0.420694
												DD4 {5}				0.089556
												GRUPA {1}	6DD1	6DD2	6DD3	6DD4	6DD5
												6ND1	0.00190646
												6ND2		4.80651e-05
												6ND3			8.86387e-06
												6ND4				0.00408398
												6ND5					0.317676
													6ND2	6ND3	6ND4	6ND5
												6ND1	0.938137
												6ND2		0.294753
												6ND3			0.0598265
												6ND4				0.0625091
													DD2 {3}	DD3 {4}	DD4 {5}	DD5 {6}
												DD1 {2}	0.12532
												DD2 {3}		0.35168
												DD3 {4}			0.99226
												DD4 {5}				0.553994
												GRUPA {1}	9DD1	9DD2	9DD3	9DD4	9DD5
												9ND1	0.0133666
												9ND2		0.00167092
												9ND3			3.70109e-06
												9ND4				0.000127098
												9ND5					0.000343874
													9ND2	9ND3	9ND4	9ND5
												9ND1	0.361804
												9ND2		0.490949
												9ND3			0.260435
												9ND4				0.930423
													9DD2 {3}	9DD3 {4}	9DD4 {5}	9DD5 {6}
												9DD1 {2}	0.101102
												9DD2 {3}		0.180638
												9DD3 {4}			0.869004
												9DD4 {5}				0.648414
												GRUPA {1}	12DD1	12DD2	12DD3	12DD4	12DD5
												12ND1	0.0667189
												12ND2		0.240447
												12ND3			0.317676
												12ND4				0.490949
												12ND5					0.683671
													12ND2	12ND3	12ND4	12ND5
												12ND1	0.541074
												12ND2		0.655406
												12ND3			0.4041
												12ND4				0.800858
													12DD2 {3}	12DD3 {4}	12DD4 {5}	12DD5 {6}
												12DD1 {2}	0.930423
												12DD2 {3}		0.534672
												12DD3 {4}			0.478819
												12DD4 {5}				0.472816

## Sheet: Dystans 
											GRUPA {1}	3DD1	3DD2	3DD3	3DD4	3DD5
											3ND1	0.98452
											3ND2		0.683671
											3ND3			0.35168
											3ND4				0.466855
											3ND5					0.830991
												3ND2	3ND3	3ND4	3ND5
											3ND1	0.600364
											3ND2		0.534672
											3ND3			0.56051
											3ND4				0.12532
												3DD2 {3}	3DD3 {4}	3DD4 {5}	3DD5 {6}
											3DD1 {2}	0.922715
											3DD2 {3}		0.0500331
											3DD3 {4}			0.586938
											3DD4 {5}				0.268744
											GRUPA {1}	6DD1	6DD2	6DD3	6DD4	6DD5
											6ND1	1.79648e-07
											6ND2		0.331976
											6ND3			0.0198946
											6ND4				0.214318
											6ND5					0.0652904
												6ND2	6ND3	6ND4	6ND5
											6ND1	0.322397
											6ND2		0.130173
											6ND3			0.0500331
											6ND4				0.4041
												DD2 {3}	DD3 {4}	DD4 {5}	DD5 {6}
											DD1 {2}	4.46314e-08
											DD2 {3}		0.861374
											DD3 {4}			0.437682
											DD4 {5}				0.103136
												GRUPA {1}	9DD1	9DD2	9DD3	9DD4	9DD5
												9ND1	0.0137339
												9ND2		0.0237951
												9ND3			0.00604215
												9ND4				0.0137339
												9ND5					0.0547474
													9ND2	9ND3	9ND4	9ND5
												9ND1	0.331976
												9ND2		0.676561
												9ND3			0.876646
												9ND4				0.426314
													9DD2 {3}	9DD3 {4}	9DD4 {5}	9DD5 {6}
												9DD1 {2}	0.634524
												9DD2 {3}		0.317676
												9DD3 {4}			0.478819
												9DD4 {5}				0.613929
												GRUPA {1}	12DD1	12DD2	12DD3	12DD4	12DD5
												12ND1	0.0207107
												12ND2		0.0716178
												12ND3			0.169088
												12ND4				0.63144
												12ND5					0.932039
													12ND2	12ND3	12ND4	12ND5
												12ND1	0.366157
												12ND2		0.681241
												12ND3			0.366157
												12ND4				0.888
													12DD2 {3}	12DD3 {4}	12DD4 {5}	12DD5 {6}
												12DD1 {2}	0.81589
												12DD2 {3}		0.81589
												12DD3 {4}			0.155223
												12DD4 {5}				0.808365
